# Supplementary material for: Second and third trimester estimation of gestational age using ultrasound or maternal symphysis‐fundal height measurements: A systematic review
Source: BJOG. 2022 Mar 10;129(9):1447–58. doi: 10.1111/1471-0528.17123 (PMC9545821; doi:10.1111/1471-0528.17123)
Supplement: Supplementary file 2 — Appendix S2 [file BJO-129-1447-s005.xlsx]

## Sheet: Table S1 Risk of Bias.
Domain	Low risk of bias	High risk of bias
1. STUDY DESIGN
1.1. Design	Clearly described as either cross-sectional or longitudinal	Mixture of cross-sectional and longitudinal data; or only implicitly reported
1.2. Sample selection	Population based study where there are attempts to identify and clearly define populations from a specific geographic area; from this underlying population, women are selected either consecutively or at random	Not population based; convenience sampling; arbitrary recruitment; or not reported
1.3.1 Number of occasions each fetus was measured (only for studies with cross-sectional analysis)	Each fetus was measured and included only once	Some fetuses were measured and included more than once or unclear
1.3.2 Method of selecting the gestational ages at which the fetuses were measured and reason(s) for choosing a particular number of serial measurements (only for longitudinal studies)	Interval of measures prospectively pre-specified and justified	Interval of measures not prospectively pre-specified and justified or not reported
	Clear documentation of the intended number of serial measurements	No clear documentation of the intended number of serial measurements
1.4. Inclusion /Exclusion criteria	The study made it clear that women at high risk of pregnancy complications were not included; and that women with abnormal outcome were excluded, i.e. an effort was made to include “normal” outcome as best possible	The study population included both low-risk and high-risk pregnancies or women with abnormal outcome were not excluded
	As a minimum the study population should exclude:
	- multiple pregnancy
	- fetuses with congenital structural or chromosomal anomalies	Study population that did not exclude fetuses or
	- fetal death	women with the characteristics previously described
	- women with disorders that may affect fetal growth and pregnancy outcome (at least should specify exclusion of women with pre-existing hypertension, diabetes mellitus, renal disease and smoking)	Exclusions which would have a direct effect on the estimated percentiles, such as fetuses found at birth to be large or small for dates
	- pregnancy complications (at least preeclampsia)
1.5. Sample size	A priori determination / calculation of sample size and justification	Lack of a priori sample size determination / calculation and justification
1.6. Data collection	Prospective study and ultrasound data or measurements collected specifically for the purpose of estimating gestational age or as a subanalysis of data collected for assessing fetal growth	Retrospective study, or data not collected specifically for the purpose of estimating gestational age, or unclear (e.g. use of routinely collected data)
1.7. Neonatal and infant outcome	As a minimum the description should include:	Neonatal and infant outcome not reported
	- birth weight, length, head circumference at birth
	- NICU admission and neonatal mortality
	- long term development at 1 year of age
1.8. Pregnancy dating	Method clearly described: known LMP and regular menstrual cycles AND a sonogram before 14 weeks demonstrating a crown-rump length (CRL) that corroborates LMP dates OR IVF pregnancy	Not described clearly
		GA assessment at >14 weeks
1.9. Collection of data on gestational age at inclusion	The gestational age was calculated precisely to the day	Truncation of gestational age to the number of completed weeks or unclear
2. STATISTICAL METHODS
2.1 Data analysis appropriate to study design	Cross-sectional analysis of cross-sectional studies or longitudinal analysis of longitudinal data unless only using one scan per fetus in which case should be cross-sectional analysis	Unclear or incorrect analysis for study design (such as multiple measures being analysed cross-sectionally)
2.2. Number of measurements taken for each biometric variable	More than one measurement per fetus per scan	Single measure or not specified
2.3. Truncation	Formula for GA estimation calculated from truncated data or using simulated values at extremes of the data set	No comment about how to overcome truncation of data at extremes of dataset
2.4. Assessment of variability of the data with gestation	Performed - should give formula for standard deviation, or SD for each measurement or state SD was constant	Not performed or only one SD given and not clear if constant across gestation or not
2.5. Assessment of goodness of fit of the models	A test of goodness-of-fit of the models was reported	Goodness-of-fit of models was not reported
2.6. Scatter diagram of the data	Study included scatter diagrams of the data with GA on the Y axis (equivalent permitted if multi-parameter formulae)	Study did not include scatter diagrams of the data or GA plotted on the X axis
2.7. Change of reference centiles across parameter	Smooth change	Not smooth change
2.8. Scatter diagram of the data with the fitted centiles superimposed	Study included scatter diagrams of the data with standard deviations or percentiles superimposed	Study did not include scatter diagrams of the data with the percentiles superimposed
2.9. Methods used to estimate gestational age range for each biometry or SFH measurement.	Clearly described and identified - mean and SD model, smoothed crude percentiles or 'LMS method'	Not clearly described and identified
3. REPORTING METHODS
3.1. Characteristics of study population	Presented in a table or clearly described and includes minimum dataset of age, weight, height or BMI and parity	Not presented in a table or not clearly described, or does not contain minimum data set
3.2 Description of number approached / enrolled	Described - either approached and enrolled or reasons for enrolled women later being excluded	Not described
3.3. Ultrasound machine(s) used or type of tape measure (metal/paper/material)	Clearly specified	Not clearly specified
3.4 Probe Type	Reported	Not reported
3.5. Multiple sonographers/clinicians that took the measurements	Reported	Unreported or single sonographer
3.6. Description of measurement techniques	The study described sufficient and unambiguous details of the measurement techniques used for fetal size parameters, including imaging plane and calliper application method. Where circumferences calculated, these equations were clearly described	The study did not describe sufficient and unambiguous details of the measurement techniques used for fetal size parameters. Unclear methodology for calculating circumferences
3.7 Measurements acquired blindly	Sonographer was blind to measurements and/or GA	Unreported or sonographer was not blind to measurements or GA
3.8. Standardization of the sonographers/clinicians prior to the study	Performed	Not performed or unclear whether or not performed or single sonographer
3.9. Contains quality control measures	Should include the following:	Does not contain quality control measures
	Assessment of intra- observer and inter – observer variability
	Image review, scoring and storing
3.10. Report of observed mean and SD of each measurement and the sample size for each week of gestation	Presented in a table or clearly described	Not presented in a table or not clearly described
3.11. Report of the regression equations for the mean and SD of gestational age as the dependent variable	Reported	Not reported

## Sheet: Table S3 SupRoB sco
Author	1.1	1.2	1.3.1	1.3.2	1.4	1.5	1.6	1.7	1.8	1.9	2.1	2.2	2.3	2.4	2.5	2.6	2.7	2.8	2.9	3.1	3.2	3.3	3.4	3.5	3.6	3.7	3.8	3.9	3.10	3.11	Total # L risk bias	% L risk bias
Abdalla et al	H	H	H	H	H	H	H	H	H	H	H	L	H	H	H	L	H	H	H	H	H	L	L	H	L	H	H	H	H	H	5	0.172414
Agwuna et al	L	H	L	n/a	H	L	H	H	H	H	L	L	H	H	L	L	H	H	H	H	H	L	L	H	L	H	H	H	H	H	10	0.344828
Akhtar et al	L	H	n/a	H	H	H	H	H	H	H	H	L	H	H	H	H	H	H	H	H	H	L	L	L	L	H	H	H	H	H	6	0.206897
Akram et al	L	H	L	n/a	H	H	H	H	H	L	L	H	H	H	H	L	H	H	H	H	H	L	L	H	L	H	H	H	H	H	8	0.275862
Al Hindawi et al	L	H	L	n/a	H	H	H	H	H	H	L	H	H	H	H	L	H	H	H	H	H	L	L	H	H	H	H	H	H	H	6	0.206897
Altman et al	L	H	L	n/a	H	L	L	H	H	L	L	H	L	L	L	L	L	L	L	H	L	L	L	L	H	H	H	H	L	L	19	0.655172
AMANHI	L	L	n/a	L	H	L	L	H	L	L	L	L	H	L	L	L	L	L	L	H	L	H	H	L	H	L	L	H	H	H	19	0.655172
Azagidi et al	L	H	L	n/a	H	H	H	H	H	H	L	L	H	H	H	H	H	H	H	H	H	L	L	H	L	H	H	H	H	H	7	0.241379
Briceno et al	L	H	L	n/a	H	H	L	H	L	L	L	H	H	L	L	L	L	L	L	H	L	L	L	L	L	H	H	H	L	L	19	0.655172
Chang CH et al	L	H	L	n/a	H	H	H	H	H	H	L	H	H	L	H	L	H	H	H	H	H	L	L	L	L	H	H	H	H	H	9	0.310345
Chang CH et al	L	H	L	n/a	H	H	H	H	H	L	L	H	H	L	L	H	H	H	L	H	H	L	L	H	H	H	H	H	L	H	10	0.344828
Chang CH et al	L	H	L	n/a	H	H	H	H	H	L	L	H	H	L	L	H	H	H	L	H	H	L	L	H	H	H	H	H	L	H	10	0.344828
Chang CH et al	L	H	L	n/a	H	H	H	H	H	L	L	H	H	L	L	H	H	H	L	H	H	L	L	H	H	H	H	H	L	H	10	0.344828
Chang FM et al	L	H	L	n/a	H	H	H	H	H	L	L	H	H	L	L	H	H	H	L	H	H	L	L	H	L	H	H	H	L	L	12	0.413793
Chang FM et al	L	H	L	n/a	H	H	H	H	H	L	L	H	H	L	L	H	H	H	L	H	H	L	L	H	L	H	H	H	L	L	12	0.413793
Chavez et al	L	H	L	n/a	H	H	H	H	H	L	L	H	H	L	L	L	L	L	L	H	H	L	H	H	L	H	H	H	L	L	14	0.482759
Chervenak et al	L	H	L	n/a	H	H	H	H	L	L	L	H	H	H	L	L	L	L	H	H	H	L	L	L	H	H	H	H	H	H	12	0.413793
Daloee et al	L	H	L	n/a	H	H	H	H	H	L	L	L	H	H	H	L	H	H	H	H	H	L	L	H	L	H	H	H	H	H	9	0.310345
Dare et al	L	H	L	n/a	H	H	H	H	L	H	L	L	H	H	H	H	H	H	H	H	H	L	L	H	H	H	H	H	H	H	7	0.241379
De Crespigney et al	L	H	L	n/a	H	H	H	H	H	L	L	L	H	L	L	H	H	H	L	H	L	L	H	H	H	H	H	H	H	L	11	0.37931
Dilmen et al	L	H	L	n/a	H	H	H	H	H	H	L	L	H	H	H	H	H	H	H	H	L	L	L	H	L	H	H	H	H	H	8	0.275862
Edevbie et al	L	H	L	n/a	H	L	H	H	H	H	L	L	H	H	H	H	H	H	H	H	H	L	L	H	L	H	H	H	H	H	8	0.275862
Eze et al	L	H	L	n/a	H	L	H	H	H	H	L	H	H	H	L	H	H	H	H	H	L	L	L	H	L	H	L	H	H	H	10	0.344828
Eze et al	L	H	L	n/a	H	H	H	H	L	H	L	H	H	H	L	H	H	H	H	H	H	L	L	H	L	H	H	H	H	H	8	0.275862
Gameraddin et al	L	H	L	n/a	H	H	H	H	H	H	L	H	H	H	H	H	H	H	H	H	H	L	L	H	L	H	H	H	H	H	6	0.206897
Ghai et al	H	H	H	n/a	H	H	H	H	H	L	H	L	H	H	H	L	H	H	H	H	H	H	H	H	L	H	H	H	H	H	4	0.137931
Gilani et al	L	H	L	n/a	H	H	H	H	H	H	L	H	H	H	H	L	H	H	H	H	H	H	L	H	H	H	H	H	H	H	5	0.172414
Gupta et al	H	H	L	n/a	H	H	H	H	H	H	L	H	H	H	H	H	H	H	H	H	H	L	L	H	H	H	H	H	H	H	4	0.137931
Hadlock et al	L	H	L	n/a	H	H	H	H	H	H	L	H	H	L	L	H	H	H	H	H	H	H	L	H	H	L	H	H	H	H	7	0.241379
Hadlock et al	L	H	L	n/a	H	H	H	H	H	H	L	H	H	L	L	H	H	H	H	H	H	L	L	H	L	L	H	H	H	H	9	0.310345
Hadlock et al	L	H	L	n/a	H	H	H	H	H	H	L	H	H	L	L	H	H	H	H	H	H	H	L	H	L	L	H	H	H	H	8	0.275862
Hadlock et al	L	H	L	n/a	H	H	H	H	H	H	L	L	H	L	L	H	H	H	H	H	H	H	L	L	L	H	H	H	H	H	9	0.310345
Hadlock et al	H	H	L	n/a	H	H	H	H	H	H	L	H	H	L	L	H	H	H	H	H	H	H	L	L	H	H	H	H	H	H	6	0.206897
Hadlock et al	L	H	L	n/a	H	H	H	H	H	H	L	H	H	L	L	H	H	H	H	H	H	H	L	L	L	H	H	H	H	H	8	0.275862
Hanoon et al	L	H	L	n/a	H	H	H	H	H	L	L	H	H	H	H	L	H	H	H	H	H	L	L	H	L	H	H	H	H	H	8	0.275862
Hebbar et al	H	H	n/a	H	H	L	H	H	L	H	H	H	H	H	H	H	H	H	H	H	L	L	L	H	L	H	H	H	H	H	6	0.206897
Hegab et al	L	H	L	n/a	H	H	H	H	L	H	L	H	H	H	L	H	H	H	H	H	H	L	L	H	L	H	H	H	H	H	8	0.275862
Hemraj et al	L	H	L	n/a	H	H	H	H	H	H	L	L	H	H	H	H	H	H	H	H	H	L	L	H	L	H	H	H	H	H	7	0.241379
Hemraj et al	L	H	L	n/a	H	H	H	H	H	H	L	H	H	H	H	H	H	H	H	H	H	L	L	H	L	H	H	H	H	H	6	0.206897
Hill et al	L	H	L	n/a	H	H	H	H	H	H	L	H	H	L	L	H	H	H	H	H	H	L	L	H	H	H	H	H	H	H	7	0.241379
Hill et al	L	H	H	n/a	H	H	H	H	H	H	H	H	H	H	H	H	H	H	H	H	H	L	L	H	H	H	H	H	H	H	3	0.103448
Holanda-Filho et al	L	H	L	n/a	H	L	H	H	H	H	L	H	H	H	H	L	H	H	H	H	H	L	L	H	L	H	H	H	H	H	8	0.275862
Honarvar et al	H	H	H	n/a	H	H	H	H	L	H	H	L	H	H	H	H	H	H	H	H	H	L	L	H	L	H	H	H	H	H	5	0.172414
Jiang et al	L	H	L	n/a	H	H	H	H	L	H	L	L	H	H	L	H	H	H	H	H	H	H	H	L	L	H	H	H	H	H	8	0.275862
Johnsen et al	L	H	L	n/a	H	H	H	H	H	L	L	L	H	L	L	L	L	L	L	L	L	L	H	L	L	H	H	H	L	L	18	0.62069
Johnsen et al	L	H	L	n/a	H	H	H	H	H	L	L	L	H	L	L	L	L	L	L	L	L	L	L	L	L	H	H	H	L	L	19	0.655172
Kapoor et al	L	H	L	n/a	H	H	H	H	H	H	L	L	H	H	H	H	H	H	H	H	H	L	L	H	L	H	H	H	H	H	7	0.241379
Karabulut et al	L	H	L	n/a	H	H	H	H	H	H	L	L	H	H	H	H	H	H	H	H	H	L	L	H	L	L	H	H	H	H	8	0.275862
Kaul et al	L	H	n/a	L	H	H	L	H	L	H	L	H	H	H	H	H	H	H	H	H	L	L	L	H	L	H	H	H	H	H	9	0.310345
Konje et al	L	H	n/a	L	H	H	L	H	L	L	L	L	H	H	H	H	H	H	H	H	L	L	L	L	L	H	H	H	H	H	12	0.413793
Lee et al	L	H	n/a	L	H	H	L	H	H	H	L	L	H	H	L	H	H	H	H	L	L	L	n/a	L	L	H	L	H	H	H	12	0.428571
Leung et al	L	L	L	n/a	H	H	L	H	L	L	L	H	H	L	L	L	L	L	L	H	H	L	L	L	L	H	H	H	H	L	18	0.62069
Mahale et al	H	H	L	n/a	H	H	H	H	H	H	L	H	H	H	H	H	H	H	H	H	H	H	L	H	H	H	H	H	H	H	3	0.103448
Mahmoud et al	L	H	L	n/a	H	H	H	H	H	H	L	H	H	H	H	L	H	H	H	H	H	L	L	H	L	H	H	H	H	H	7	0.241379
Marinho et al	H	H	H	n/a	H	H	H	H	H	H	H	L	H	H	L	L	H	H	H	H	H	L	L	H	L	H	H	H	H	H	6	0.206897
Mercer et al	H	H	H	H	H	H	H	H	H	H	H	H	H	L	L	L	L	L	H	H	H	H	L	L	H	H	H	H	H	H	7	0.241379
Mongelli et al	L	H	L	n/a	H	H	H	H	L	L	L	H	H	H	L	H	H	H	H	H	H	L	L	L	H	H	H	H	H	H	9	0.310345
Nwadike et al	H	H	L	n/a	H	H	H	H	H	H	L	L	H	H	H	H	H	H	H	H	H	L	L	L	L	H	H	H	H	H	7	0.241379
Ohagwu et al	L	H	L	n/a	H	H	H	H	H	H	L	H	H	H	H	L	H	H	H	H	L	L	L	H	L	H	H	H	H	H	8	0.275862
Orji et al	L	H	L	n/a	H	H	H	H	H	L	L	H	H	H	H	L	L	L	H	H	H	L	L	H	L	H	H	H	H	H	10	0.344828
Osho et al	L	H	L	n/a	H	H	H	H	H	L	L	L	H	H	H	H	H	H	H	H	H	L	L	H	H	H	H	H	H	H	7	0.241379
Osinusi et al	H	H	H	n/a	H	H	H	H	H	H	H	L	H	H	H	H	H	H	H	H	H	L	L	H	L	H	H	H	H	H	4	0.137931
Osinusi et al	H	H	H	n/a	H	H	H	H	H	H	H	L	H	H	H	H	H	H	H	H	H	L	L	H	H	H	H	H	H	H	3	0.103448
Ott et al	L	H	L	n/a	H	H	H	H	H	H	L	H	H	H	L	H	H	H	H	H	H	L	L	H	H	H	H	H	H	H	6	0.206897
Ott et al	H	H	L	n/a	H	H	H	H	L	L	L	H	H	H	H	L	H	H	H	H	H	H	H	H	H	H	H	H	H	H	5	0.172414
Ozat et al	L	H	L	n/a	H	H	H	H	L	H	L	L	H	L	H	H	H	H	H	H	H	L	L	H	L	L	H	H	H	H	10	0.344828
Papageorghiou et al	L	L	L	n/a	L	L	L	L	L	L	L	L	L	L	L	L	L	L	L	L	L	L	L	L	L	L	L	L	H	L	28	0.965517
Papageorghiou et al	L	L	n/a	L	L	L	L	L	L	L	L	L	L	L	L	L	L	L	L	L	L	L	n/a	L	L	L	L	H	H	H	25	0.892857
Persson et al	L	H	n/a	L	H	H	L	H	L	L	H	L	H	H	H	L	L	L	H	H	H	H	H	L	H	L	H	H	H	H	11	0.37931
Persson et al	L	H	n/a	L	H	H	L	H	L	L	H	L	H	H	L	H	H	H	H	H	H	H	L	H	L	H	H	H	H	H	9	0.310345
Piantelli et al	L	H	n/a	L	H	H	L	H	H	H	H	H	H	L	L	L	H	H	H	H	H	L	L	L	H	H	H	H	H	H	9	0.310345
Quinlan et al	H	H	H	n/a	H	H	H	H	H	H	H	L	H	L	H	L	L	L	H	H	H	L	L	H	L	L	H	H	H	H	9	0.310345
Reddy et al	L	H	L	n/a	H	H	H	H	H	L	L	H	H	H	H	L	H	H	H	H	H	H	L	H	H	H	H	H	H	H	6	0.206897
Rodriguez-Sibaja et al	L	L	n/a	L	L	L	L	L	L	L	H	H	H	L	L	L	L	L	L	L	L	L	L	H	L	L	L	H	H	L	23	0.793103
Sabbagha et al	H	H	H	H	H	H	H	H	H	H	H	H	H	H	L	H	L	H	H	H	H	L	L	H	H	H	H	H	H	H	4	0.137931
Satish Prasad et al	L	H	L	n/a	H	H	H	H	H	H	L	H	H	H	H	H	H	H	H	H	H	L	L	H	L	H	H	H	H	H	6	0.206897
Schluter et al	L	H	L	n/a	H	H	H	H	H	L	L	H	H	L	L	H	L	H	L	H	L	L	H	L	L	H	H	H	L	L	14	0.482759
Schmidt ht al	L	H	L	n/a	H	H	L	H	H	L	L	L	H	L	H	H	H	H	L	H	H	L	L	L	L	H	H	H	H	H	12	0.413793
Selbing et al	L	L	L	n/a	H	H	H	H	L	L	L	L	H	L	L	H	H	H	H	H	H	L	H	L	H	L	H	H	H	H	12	0.413793
Senapati et al	H	H	L	n/a	H	H	H	H	H	H	L	H	H	H	H	H	H	H	H	H	H	H	H	H	H	H	H	H	H	H	2	0.0689655
Sherer et al	L	H	L	n/a	H	H	H	H	H	H	L	H	H	L	H	L	L	L	H	H	H	L	H	H	L	L	H	H	H	H	10	0.344828
Skupski et al	L	H	L	n/a	H	L	H	H	L	L	L	L	H	L	L	L	H	H	H	L	L	L	L	L	L	L	L	L	H	H	19	0.655172
Sun et al	L	H	L	n/a	H	H	H	H	L	L	L	L	H	L	L	L	H	H	H	L	L	L	H	L	L	L	L	H	H	H	16	0.551724
Swapnil et al	L	H	L	n/a	H	H	H	H	H	H	L	H	H	H	H	H	H	H	H	H	H	H	H	H	L	H	H	H	H	H	4	0.137931
Tongsong et al	L	H	L	n/a	H	H	H	H	H	H	L	L	H	L	H	H	H	H	H	H	H	L	L	H	L	L	H	H	H	H	9	0.310345
Tse et al	L	H	L	n/a	H	H	H	H	H	L	L	L	H	H	H	L	L	L	H	H	H	L	L	H	L	H	H	H	H	H	11	0.37931
Uerpairojkit et al	L	H	L	n/a	H	H	L	H	H	H	L	H	H	L	L	H	L	H	H	H	H	L	L	H	L	H	H	H	L	H	11	0.37931
Ugur et al	H	H	H	H	H	H	H	H	H	H	H	H	H	H	L	L	H	H	H	H	H	H	H	H	L	H	H	H	H	H	3	0.103448
Varol et al	L	H	L	n/a	H	H	H	H	H	H	L	H	H	H	H	L	H	H	H	H	H	H	H	L	L	H	H	H	H	H	6	0.206897
Varsha et al	L	H	L	n/a	H	H	H	H	H	H	L	H	H	H	H	H	H	H	H	H	H	H	H	H	H	H	H	H	H	H	3	0.103448
Verburg et al	L	L	n/a	L	H	L	L	H	H	L	L	H	H	L	L	L	L	L	H	H	L	L	H	L	L	H	L	H	H	H	17	0.586207
Viveki et al	H	H	L	n/a	H	H	H	H	H	H	L	H	H	L	H	H	H	H	H	H	L	L	L	H	L	H	H	H	L	H	8	0.275862
Warda et al	L	H	L	n/a	H	H	H	H	H	L	L	H	H	L	L	L	L	L	H	H	H	L	L	H	L	H	H	H	H	H	12	0.413793
Westerway ht al	L	H	L	n/a	H	H	H	H	H	H	L	H	H	H	L	H	H	H	H	H	H	H	H	L	L	H	H	H	H	H	6	0.206897
White et al	L	H	n/a	H	H	H	H	H	H	H	H	H	H	H	L	H	H	H	H	L	H	L	n/a	L	L	L	H	H	H	H	7	0.25
Yagel et al	H	H	H	n/a	H	H	H	H	H	H	H	L	H	H	H	H	L	H	H	H	H	L	H	H	H	H	H	H	H	H	3	0.103448
Yarkoni et al	L	H	L	n/a	H	H	H	H	H	L	L	L	H	L	H	L	L	L	H	H	H	L	L	L	H	H	H	H	H	H	12	0.413793
Abdalla, Mercer, Sabbagha and Ugur all had unclear study design hence being allocated H in both 1.3.1 and 1.3.2.
